# Supplementary material for: Schwann Cell-Derived Exosomes Induce the Differentiation of Human Adipose-Derived Stem Cells Into Schwann Cells
Source: Front Mol Biosci. 2022 Jan 31;8:835135. doi: 10.3389/fmolb.2021.835135 (PMC8841477; doi:10.3389/fmolb.2021.835135)
Supplement: Supplementary file 1 [file Table3.XLSX]

## Sheet: Sheet1
miRNA_id	BaseMean	lfcSE	stat	FoldChange	log2FoldChange	pValue	qValue	Regulation	Expression_ADSC1	Expression_ADSC2	Expression_ADSC3	Expression_EXO_ADSC1	Expression_EXO_ADSC2	Expression_EXO_ADSC3	Sequence	Length
hsa-miR-10395-3p	28.2603	0.621268	2.1784	2.55508	1.35337	0.0293764	0.198397	Up	0.879445	0.60625	0.763317	1.52834	0.774643	2.0328	ATGTATTCGTACTGTCTGATG	21
hsa-miR-10396b-5p	6.0091	1.81958	2.17749	15.5852	3.96211	0.0294441	0.198397	Up	0	0.186538	0	0.725963	0.244624	0.112934	CGGCGGGGCTCGGAGCCGGG	20
hsa-miR-10527-5p	15.3378	0.826592	1.97396	3.09869	1.63166	0.0483866	0.266755	Up	0.386956	0.186538	0.52227	1.22267	0.407707	0.828179	AAAGCAAATGTTGGGTGAACGGC	23
hsa-miR-1268b	205.675	1.90385	3.37795	86.2897	6.43112	0.000730285	0.0129169	Up	6.36718	0.0466346	0.0401746	3.59161	24.2586	4.66792	CGGGCGTGGTGGTGGGGGTG	20
hsa-miR-1275	162.448	0.396508	3.2383	2.43515	1.28401	0.00120244	0.0196322	Up	3.72885	8.06779	2.33013	6.57187	8.27645	6.92659	GTGGGGGAGAGGCTGTC	17
hsa-miR-1287-5p	215.752	0.329595	-5.24783	0.301523	-1.72966	1.53897e-07	1.00507e-05	Down	19.4885	10.6327	18.0384	3.24773	2.85395	4.06561	TGCTGGATCAGTGGTTCGAGTC	22
hsa-miR-129-1-3p	14.2844	0.865521	2.1469	3.62552	1.85819	0.031801	0.20552	Up	0.562845	0.233173	0.160698	0.955214	0.61156	0.677601	AAGCCCTTACCCCAAAAAGTAT	22
hsa-miR-129-2-3p	266.494	0.274412	3.87294	2.08896	1.06278	0.000107529	0.00240242	Up	10.1312	5.78269	9.11963	13.9843	8.35799	15.2084	AAGCCCTTACCCCAAAAAGCAT	22
hsa-miR-129-5p	2076.51	0.232916	8.69492	4.07046	2.02519	3.47062e-18	2.94656e-15	Up	38.4142	46.2615	31.9388	109.735	104.658	121.328	CTTTTTGCGGTCTGGGCTTGC	21
hsa-miR-130a-5p	59.4138	0.55791	-2.47425	0.38411	-1.38041	0.0133518	0.11709	Down	5.66363	2.65817	3.93711	1.06984	1.46774	0.790535	GCTCTTTTCACATTGTGCTACT	22
hsa-miR-130b-3p	146.641	0.36859	-3.25245	0.435631	-1.19882	0.00114414	0.0194275	Down	9.70907	9.56009	9.19998	3.20952	3.62859	2.18338	CAGTGCAATGATGAAAGGGCAT	22
hsa-miR-132-3p	863.449	0.280956	4.9498	2.62202	1.39068	7.42893e-07	2.86689e-05	Up	21.4936	29.7529	16.6725	35.8778	40.7707	47.9967	TAACAGTCTACAGCCATGGTCG	22
hsa-miR-132-5p	1111.64	0.260581	5.13697	2.52906	1.3386	2.792e-07	1.52287e-05	Up	25.328	44.7692	20.3685	46.1942	57.5682	51.2342	ACCGTGGCTTTCGATTGTTACT	22
hsa-miR-139-5p	72.2804	0.443004	2.67792	2.27573	1.18633	0.00740803	0.0770672	Up	2.2162	1.02596	2.93275	4.27936	1.06004	5.87254	TCTACAGTGCACGTGTCTCCAGT	23
hsa-miR-143-3p	264417	0.201447	5.18286	2.06204	1.04407	2.18509e-07	1.3251e-05	Up	7820.31	9740.94	6585.02	10650.9	13214.9	11366.9	TGAGATGAAGCACTGTAGCTC	21
hsa-miR-143-5p	5378.61	0.20217	4.99131	2.01265	1.0091	5.99699e-07	2.54572e-05	Up	140.957	223.613	134.143	219.05	277.567	206.254	GGTGCAGTGCTGCATCTCTGGT	22
hsa-miR-145-3p	5604.27	0.208295	5.30727	2.1517	1.10548	1.11277e-07	7.87282e-06	Up	147.289	199.176	140.732	215.726	317.359	218.526	GGATTCCTGGAAATACTGTTCT	22
hsa-miR-146a-5p	1665.39	0.349565	4.83528	3.22711	1.69024	1.32957e-06	4.34156e-05	Up	33.3134	31.2452	39.4916	77.9837	115.83	55.6386	TGAGAACTGAATTCCATGGGTT	22
hsa-miR-146b-5p	818.707	0.347819	3.0823	2.10246	1.07208	0.0020541	0.0317079	Up	21.2474	23.4106	21.6541	23.3072	59.5252	26.5394	TGAGAACTGAATTCCATAGGCTG	23
hsa-miR-147b-3p	23.734	0.717438	2.04904	2.77033	1.47006	0.0404582	0.239335	Up	0.598023	0.279808	0.843666	1.91043	0.285395	1.73165	GTGTGCGGAAATGCTTCTGCT	21
hsa-miR-151b	25.9292	0.737517	2.61987	3.81636	1.9322	0.00879635	0.0848648	Up	0.0351778	0.979327	0.602619	0.191043	1.83468	1.80694	TCGAGGAGCTCACAGTCT	18
hsa-miR-181a-3p	2045.3	0.256717	4.89503	2.38938	1.25664	9.82895e-07	3.47699e-05	Up	50.7264	70.7447	49.696	115.39	85.4146	89.7821	ACCATCGACCGTTGATTGTACC	22
hsa-miR-181a-5p	15758	0.225337	6.51642	2.76713	1.46839	7.20039e-11	1.01886e-08	Up	481.83	245.531	456.142	1021.7	361.595	1124.7	AACATTCAACGCTGTCGGTGAGT	23
hsa-miR-181b-5p	3754.17	0.218776	6.2366	2.57473	1.36442	4.47178e-10	5.42362e-08	Up	106.342	85.3413	106.985	207.855	122.516	236.483	AACATTCATTGCTGTCGGTGGGT	23
hsa-miR-181d-5p	574.612	0.239511	5.62452	2.54406	1.34713	1.86028e-08	1.57937e-06	Up	13.7897	16.9284	14.4227	22.7341	30.048	29.5133	AACATTCATTGTTGTCGGTGGGT	23
hsa-miR-203a-3p	49.3242	0.582471	2.60805	2.86616	1.51912	0.00910584	0.0868636	Up	1.05533	1.53894	0.883841	4.31757	1.54929	1.80694	GTGAAATGTTTAGGACCACTAG	22
hsa-miR-204-5p	33.1709	0.742078	-2.70273	0.249026	-2.00563	0.00687734	0.0759136	Down	4.04545	0.279808	3.37467	0.649546	0	1.09169	TTCCCTTTGTCATCCTATGCCT	22
hsa-miR-212-3p	22.0532	0.690027	2.08049	2.70494	1.43559	0.0374807	0.230599	Up	0.562845	0.559615	0.482095	0.993423	1.3862	0.790535	TAACAGTCTCCAGTCACGGCC	21
hsa-miR-212-5p	184.519	0.331815	4.9951	3.15458	1.65745	5.88039e-07	2.54572e-05	Up	2.91976	6.57548	3.17379	6.61008	10.6819	9.93815	ACCTTGGCTCTAGACTGCTTACT	23
hsa-miR-26a-2-3p	227.331	0.290527	-3.91006	0.455025	-1.13598	9.22713e-05	0.00223824	Down	17.9759	12.5447	14.3022	5.42562	3.62859	5.60903	CCTATTCTTGATTACTTGTTTC	22
hsa-miR-3152-5p	265.809	0.366712	-3.06545	0.458776	-1.12414	0.0021734	0.0329502	Down	20.0865	14.7365	16.4314	7.94738	2.52778	8.16886	ATTGCCTCTGTTCTAACACAAG	22
hsa-miR-3195	91.7171	1.00108	5.07834	33.9143	5.08382	3.80751e-07	1.79588e-05	Up	0.105533	0.139904	0.0803492	17.5377	0.285395	2.22103	CGCGCCGGGCCCGGGTT	17
hsa-miR-320c	166.583	0.388806	2.69447	2.06713	1.04763	0.00705007	0.0759136	Up	5.6988	5.9226	3.73624	6.07516	6.72716	10.0134	AAAAGCTGGGTTGAGAGGGT	20
hsa-miR-320d	22.2404	0.809623	2.18828	3.41452	1.77168	0.028649	0.197748	Up	0.457311	0.326442	0.361571	0.649546	2.07931	0.602312	AAAAGCTGGGTTGAGAGGA	19
hsa-miR-335-3p	493.013	0.423411	-7.09624	0.1246	-3.00463	1.28197e-12	3.62797e-10	Down	47.1734	37.0745	39.2506	6.34262	1.22312	5.57139	TTTTTCATTATTGCTCCTGACC	22
hsa-miR-335-5p	198.9	0.320084	-7.02123	0.210605	-2.24739	2.19928e-12	4.66796e-10	Down	18.0462	9.14038	20.7301	3.20952	1.26389	2.86098	TCAAGAGCAATAACGAAAAATGT	23
hsa-miR-33b-3p	82.4236	0.562842	-2.47355	0.380979	-1.39222	0.0133777	0.11709	Down	8.40749	2.65817	6.50828	1.52834	1.79391	1.12934	CAGTGCCTCGGCAGTGCAGCCC	22
hsa-miR-3613-5p	3269.59	0.311789	-3.28927	0.49122	-1.02556	0.00100447	0.0174039	Down	212.298	197.964	188.66	68.6226	104.985	47.6203	TGTTGTACTTTTTTTTTTGTTC	22
hsa-miR-372-3p	9.04295	1.69124	2.36636	16.023	4.00207	0.0179639	0.146648	Up	0.0351778	0.0466346	0	1.71939	0	0.225867	AAAGTGCTGCGACATTTGAGCGT	23
hsa-miR-383-5p	68.2881	0.532356	3.58544	3.75478	1.90873	0.000336517	0.00663526	Up	2.18102	0.0932692	1.84803	5.84591	0.122312	6.36192	AGATCAGAAGGTGATTGTGGCT	22
hsa-miR-3934-5p	52.9241	0.500987	-2.42146	0.431334	-1.21312	0.0154581	0.12994	Down	4.08062	1.91202	4.62008	1.45193	0.366936	1.80694	TCAGGTGTGGAAACTGAGGCAG	22
hsa-miR-424-3p	6169.04	0.239409	4.93297	2.26734	1.181	8.09875e-07	2.98949e-05	Up	122.665	312.405	107.025	206.25	365.061	231.062	CAAAACGTGAGGCGCTGCTAT	21
hsa-miR-4421	7.32823	1.38078	-2.44181	0.0966166	-3.37158	0.014614	0.126605	Down	0.914623	0.139904	0.96419	0.0382086	0.0407707	0.0376445	ACCTGTCTGTGGAAAGGAGCTA	22
hsa-miR-4485-3p	80.5867	0.833931	4.4643	13.2041	3.72292	8.03316e-06	0.000243577	Up	0.281422	0.419711	0.441921	9.3611	0.407707	7.34068	TAACGGCCGCGGTACCCTAA	20
hsa-miR-4524a-3p	16.4108	0.846292	-2.31899	0.256576	-1.96254	0.0203957	0.158045	Down	1.16087	0.979327	1.56681	0.26746	0.0815414	0.41409	TGAGACAGGCTTATGCTGCTAT	22
hsa-miR-455-3p	406.903	0.257157	4.30596	2.15443	1.10731	1.66261e-05	0.000441112	Up	13.0158	12.5447	10.6061	17.7288	19.8961	17.8811	GCAGTCCATGGGCATATACAC	21
hsa-miR-485-3p	591.55	0.433909	3.24603	2.65457	1.40848	0.00117028	0.0194817	Up	11.5735	24.2966	11.6506	33.2415	16.8791	38.0209	GTCATACACGGCTCTCCTCTCT	22
hsa-miR-486-3p	35.017	0.74123	-3.57979	0.15894	-2.65344	0.000343877	0.00663526	Down	3.7992	1.02596	4.21833	0.305669	0.326165	0.263512	CGGGGCAGCTCAGTACAGGAT	21
hsa-miR-486-5p	220.731	0.388826	-6.85433	0.157657	-2.66514	7.1649e-12	1.2166e-09	Down	24.5893	9.32692	22.2969	1.75759	1.63083	2.59747	TCCTGTACTGAGCTGCCCCGAG	22
hsa-miR-490-3p	27.1341	0.942162	-4.87036	0.0415598	-4.58867	1.11396e-06	3.783e-05	Down	3.58814	0.559615	3.61571	0.191043	0	0.075289	CAACCTGGAGGACTCCATGCTG	22
hsa-miR-490-5p	9.74494	1.46607	-2.96936	0.0489246	-4.3533	0.00298416	0.0415337	Down	1.51265	0.139904	1.12489	0.114626	0	0	CCATGGATCTCCAGGTGGGT	20
hsa-miR-543	2914.95	0.448833	3.1485	2.66319	1.41315	0.00164109	0.0262884	Up	48.1936	149.884	50.9414	143.168	91.1225	181.334	AAACATTCGCGGTGCACTTCTT	22
hsa-miR-548ah-3p	22.0471	0.714858	-2.65562	0.268243	-1.89839	0.00791638	0.0801155	Down	2.2162	1.39904	1.36594	0.305669	0.326165	0.301156	CAAAAACTGCAGTTACTTTTGC	22
hsa-miR-548ay-5p	23.1442	0.971208	-2.32657	0.208832	-2.25958	0.0199882	0.15713	Down	2.74387	0.932692	1.40611	0.993423	0	0.301156	AAAAGTAATTGTGGTTTTTGC	21
hsa-miR-548l	24.6809	0.652476	-2.15641	0.377094	-1.407	0.0310519	0.202793	Down	1.44229	2.14519	1.36594	0.382086	0.57079	0.376445	AAAAGTATTTGCGGGTTTTGTC	22
hsa-miR-548p	5.02859	1.646	-2.25332	0.0764695	-3.70897	0.0242389	0.175888	Down	0.457311	0.233173	0.682968	0.0382086	0	0.0376445	TAGCAAAAACTGCAGTTACTTT	22
hsa-miR-548t-3p>hsa-miR-548aa	30.814	0.764053	-2.68963	0.240646	-2.05502	0.00715323	0.0759136	Down	2.42727	2.37836	1.68733	0.305669	0.937726	0.150578	AAAAACCACAATTACTTTTGCACCA	25
hsa-miR-548u	26.3991	0.851456	-2.15971	0.279536	-1.83889	0.0307955	0.202793	Down	1.86442	0.979327	2.93275	0.229251	0.733872	0.263512	CAAAGACTGCAATTACTTTTGCG	23
hsa-miR-549a-3p	67.7065	0.565887	-4.10475	0.199876	-2.32283	4.04744e-05	0.0010413	Down	8.93516	1.02596	7.23143	0.649546	0.244624	1.39285	TGACAACTATGGATGAGCTCT	21
hsa-miR-549a-5p	26.8853	0.824495	-3.8793	0.108935	-3.19847	0.000104757	0.00240242	Down	3.65849	0.419711	3.29432	0.191043	0.0815414	0.225867	AGCTCATCCATAGTTGTCACTG	22
hsa-miR-579-5p	28.7722	0.636375	-2.06918	0.401431	-1.31678	0.0385288	0.23365	Down	2.00513	1.91202	1.80786	0.382086	0.693102	0.602312	TCGCGGTTTGTGCCAGATGACG	22
hsa-miR-584-5p	195.224	0.392525	-3.43781	0.392448	-1.34943	0.000586434	0.0108235	Down	14.845	9.93317	14.6236	5.69308	1.3862	5.60903	TTATGGTTTGCCTGGGACTGAG	22
hsa-miR-605-5p	18.0887	0.802857	-1.96487	0.335059	-1.57751	0.0494288	0.269007	Down	1.54782	0.746154	1.56681	0.458503	0.0815414	0.527023	TAAATCCCATGGTGCCTTCTCCT	23
hsa-miR-615-5p	137.1	0.42809	-4.44836	0.267147	-1.9043	8.65299e-06	0.000253324	Down	10.4478	9.97981	9.52138	1.14626	2.85395	2.0328	GGGGGTCCCCGGTGCTCGGATC	22
hsa-miR-618	157.171	0.320318	-4.38351	0.377849	-1.40412	1.16782e-05	0.000330494	Down	11.5383	8.02115	13.2978	2.94206	1.99776	4.10325	AAACTCTACTTGTCCTTCTGAGT	23
hsa-miR-6500-3p	30.4338	0.685348	-3.75231	0.168213	-2.57164	0.000175211	0.00381421	Down	2.42727	1.86538	3.13362	0.152834	0.326165	0.451734	ACACTTGTTGGGATGACCTGC	21
hsa-miR-6715a-3p	7.9869	1.42092	2.06002	7.60591	2.92712	0.039397	0.235705	Up	0.0351778	0.419711	0	0.343877	0.652331	0.150578	CCAAACCAGTCGTGCCTGTGG	21
hsa-miR-7974	134.059	0.368444	-3.39625	0.420061	-1.25133	0.000683153	0.0123404	Down	4.71382	15.7159	5.62444	1.45193	3.30243	2.3716	AGGCTGTGATGCTCTCCTGAGCCC	24
hsa-miR-9-3p	31.6878	0.736634	4.95016	12.5226	3.64646	7.41519e-07	2.86689e-05	Up	0.211067	0.139904	0.281222	3.62981	0.733872	1.99516	ATAAAGCTAGATAACCGAAAGT	22
hsa-miR-942-5p	38.4473	0.557605	-2.92187	0.323257	-1.62925	0.0034794	0.0461564	Down	2.49762	3.26442	2.24978	0.458503	0.856184	0.564668	TCTTCTCTGTTTTGGCCATGTG	22
hsa-miR-9-5p	110.437	0.40369	5.6464	4.85475	2.2794	1.63838e-08	1.54554e-06	Up	1.47747	1.77212	2.12925	7.64171	5.05557	6.02312	TCTTTGGTTATCTAGCTGTATGA	23
hsa-miR-9903	28.1493	0.737989	-3.47672	0.168897	-2.56578	0.000507585	0.00957644	Down	1.82925	1.72548	3.29432	0.191043	0.407707	0.225867	TTATCCTCCAGTAGACTAGGGA	22
novel11_mature	31.8924	0.583266	-2.2375	0.404706	-1.30506	0.0252539	0.179382	Down	2.35691	1.95865	2.12925	0.687754	0.61156	0.564668	TGACTACTTTGTTTGATTTTGT	22
novel15_mature	6.91155	1.31783	2.63334	11.0831	3.47029	0.00845505	0.084451	Up	0.0703556	0.0466346	0.0401746	0.458503	0.489248	0.301156	TGGGGTTAATACTACAGCTTTG	22
novel1_mature	1598.22	0.294576	-5.12479	0.351199	-1.50964	2.9787e-07	1.52287e-05	Down	116.157	100.451	114.94	23.2308	36.1636	25.2595	ACCTCAGAAGGTCTCACTTT	20
novel227_mature>novel236_mature	942.597	0.260091	5.44479	2.66871	1.41614	5.18657e-08	4.00309e-06	Up	10.9051	37.8673	13.9004	20.518	84.8846	22.6243	GCTTGTTGTGATTCCTCCATTTTT	24
novel255_mature	3.98479	2.30394	2.0155	24.9951	4.64358	0.0438527	0.249872	Up	0	0	0	0.0382086	0.57079	0.075289	ACAGTGGCTGTTTCTTTGT	19
novel263_mature	5.31616	2.15056	2.07301	21.98	4.45812	0.0381717	0.233149	Up	0	0	0	0.0382086	0.815414	0.0376445	TCTATCTCCTGCATCACC	18
novel286_mature>novel540_mature	116.957	0.554214	2.38286	2.49772	1.32061	0.0171787	0.141599	Up	2.5328	2.93798	3.01309	6.45725	1.59006	11.1051	GACCTCCTGGGATCGCATCTGGAGA	25
novel291_mature	9.05724	2.02721	2.70412	44.6878	5.48181	0.00684859	0.0759136	Up	0	0	0	1.68118	0	0.338801	AGGAAAGGGGGCCGCCCTCA	20
novel43_mature	11.0517	1.15592	3.05226	11.5369	3.52818	0.00227125	0.0333502	Up	0.105533	0	0.200873	0.573129	0.366936	1.20462	TTTAGGATCCAAATGAGATATA	22
novel444_mature	5.76043	2.02239	2.04765	17.6447	4.14117	0.0405939	0.239335	Up	0	0.0932692	0	0.993423	0.0407707	0.150578	CCCCGGGGCCGAGGGAGCT	19
novel454_mature	8.15161	1.86888	2.77875	36.584	5.19314	0.0054568	0.0638816	Up	0	0	0	0.114626	1.22312	0.0376445	AACGATCAGGAACAAGCT	18
novel479_mature	28.1334	2.84385	2.49697	137.284	7.10102	0.0125258	0.111941	Up	0	0	0	0.496711	4.15861	0.112934	GAAGGAGCTGGAGAAGCT	18
novel516_mature	70.6396	0.567414	-2.31749	0.401932	-1.31498	0.020477	0.158045	Down	6.05058	2.89135	4.94148	2.55997	0.285395	2.22103	TGTGTGTGCTTGTATATATAT	21
novel536_mature	53.7693	1.17012	5.12037	63.6208	5.99143	3.04932e-07	1.52287e-05	Up	0	0.0466346	0.0401746	0.458503	8.35799	0.075289	TTTGATGTTGTTGAGTTGT	19
novel585_mature	3.73575	2.34594	1.96081	24.2504	4.59994	0.0499016	0.26985	Up	0	0	0	0.0382086	0.530019	0.075289	AAGGTGGAGAAGCTGACC	18
novel586_mature	14.713	1.58173	3.72471	59.3623	5.89147	0.000195543	0.0041504	Up	0	0	0	0.152834	2.24239	0.075289	CTTACTGGATTGTGGGGT	18
novel5_mature	172.307	0.653855	7.39285	28.519	4.83385	1.43716e-13	6.10076e-11	Up	0.457311	0.559615	0.361571	16.1622	2.20162	18.7093	AGAATCTGTTGGTAAAGCCTCT	22
novel611_mature	21.2272	1.46163	4.67027	113.474	6.82622	3.00799e-06	9.45845e-05	Up	0	0	0	0.420294	3.0578	0.150578	AGAGATGAAGAAATAAGA	18
novel616_mature	13.1326	1.61349	3.7139	63.6603	5.99232	0.000204092	0.00422621	Up	0	0	0	0.152834	1.95699	0.112934	ACAGATCTGGAGGGAAGA	18
novel632_mature	14.7895	1.58351	3.63937	54.304	5.76299	0.00027331	0.00552477	Up	0	0	0	0.114626	2.28316	0.075289	CTGCCATTGCAAACTCTCT	19
novel653_mature	55.251	1.19267	6.15525	162.147	7.34116	7.4959e-10	7.95502e-08	Up	0.0351778	0	0	0.840589	8.03183	0.527023	TCTCTGGATCATGTTTCT	18
novel6_mature	43.197	0.536877	1.99032	2.09733	1.06855	0.046556	0.261762	Up	1.40711	0.652884	1.92838	3.01848	0.693102	2.7104	AAAAGCTGTCCACTGTAGAGTT	22
